# Supplementary material for: A Two-Component-System-Governed Regulon That Includes a β-Lactamase Gene is Responsive to Cell Envelope Disturbance
Source: mBio. 2022 Aug 15;13(4):e01749-22. doi: 10.1128/mbio.01749-22 (PMC9426598; doi:10.1128/mbio.01749-22)
Supplement: TABLE S1 [file mbio.01749-22-s0003.xlsx]

## Sheet: Sheet1
Table S1. The RNA-seq transcriptome data of the BesRS regulon.
		WT					delta-besR
			AMP		PMB			AMP		PMB
No	group	0 min	5	15	5	15	0 min	5	15	5	15	locus_tag	old_locus_tag	product
1	1	9.97293	110.98	66.7509	36.7796	39.7509	68.1094	31.2731	77.7905	48.4387	52.6957	BTH_RS34830	---	hypothetical protein
2	1	28.4394	75.4876	57.7412	59.4164	53.2924	46.372	38.297	44.6629	56.7337	44.6536	BTH_RS16845	---	hypothetical protein
3	1	27.5923	154.02	61.7662	166.437	82.9332	94.647	29.2294	67.7759	67.208	115.391	BTH_RS34245	---	hypothetical protein
4	1	0.924419	3.75494	3.97574	1.7176	2.80198	2.75735	0	0	1.15213	1.38747	BTH_RS03375	---	hypothetical protein
5	1	2.18106	7.35939	12.645	8.7007	7.28455	8.82035	7.53237	4.74066	4.11853	5.69464	BTH_RS05430	---	MULTISPECIES: DUF4035 domain-containing protein
6	1	1.20546	2.59671	2.82843	2.48684	1.57516	2.19299	1.29492	1.91327	1.46544	1.53959	BTH_RS03865	BTH_II0742	type III secretion system export apparatus subunit SctT
7	1	1.23245	3.05477	4.05836	2.36472	1.47048	2.92276	1.53416	1.20908	1.17429	3.17846	BTH_RS02545	BTH_II0489	aromatic-ring-hydroxylating dioxygenase subunit beta
8	2	6.19362	27.3615	15.2367	7.12866	13.8985	7.60548	14.316	2.93421	9.56736	13.9984	BTH_RS01860	---	hypothetical protein
9	2	8.217	17.5108	6.36316	6.5143	21.206	9.2791	6.06794	3.35039	8.74152	14.1249	BTH_RS32290	---	MULTISPECIES: hypothetical protein
10	2	84.1143	208.717	123.215	171.674	222.902	172.055	143.616	106.056	140.557	119.777	BTH_RS23790	BTH_I2274	DUF1289 domain-containing protein
11	2	2.75747	11.2329	3.00473	5.08708	6.89203	4.07251	4.25899	6.54162	6.82698	4.15218	BTH_RS33265	---	hypothetical protein
12	2	1.93902	4.17168	1.21098	0.732787	4.02769	1.19043	2.0875	1.88334	1.96271	0.576178	BTH_RS04950	BTH_II0956	hypothetical protein
13	3	19.8715	27.7782	89.3857	18.5329	79.8454	39.083	63.9628	0	0	30.5252	BTH_RS34490	---	hypothetical protein
14	3	3.65576	3.62372	9.56655	4.09232	9.53317	3.69369	4.88897	5.23067	3.09625	5.94835	BTH_RS20375	BTH_I1600	TlpA family protein disulfide reductase
15	3	1.76921	3.59236	7.59684	1.64502	7.15959	1.76128	5.53659	3.38537	1.10343	3.31785	BTH_RS01580	BTH_II0304	MULTISPECIES: MoaD/ThiS family protein
16	4	1187.98	1169.8	2643.91	1688.41	3402.05	1152.8	1407.39	1837.59	1823.4	2195.45	BTH_RS18850	BTH_I1306	nucleotide exchange factor GrpE
17	4	483.798	578.752	1126.57	816.329	1477.73	463.167	667.028	795.886	860.66	938.324	BTH_RS18855	BTH_I1307	thioredoxin family protein
18	4	508.922	488.381	1087.83	803.021	1510.79	494.919	599.564	730.382	907.327	1029.89	BTH_RS23435	BTH_I2205	ATP-dependent chaperone ClpB
19	4	223.613	118.977	490.622	220.591	835.497	210.656	147.539	342.275	229.664	456.111	BTH_RS15865	BTH_I0719	thioredoxin
20	4	24.9757	22.0736	71.8525	41.6503	133.537	24.4311	26.7693	47.9256	46.7287	75.2608	BTH_RS26540	BTH_I2811	GSCFA domain-containing protein
21	4	13.9677	10.2565	29.2468	19.804	80.0117	10.8506	7.71663	21.0478	13.4186	35.0967	BTH_RS33420	BTH_II1797	AMP-binding protein
22	4	4.64962	6.83065	7.3819	12.3852	14.1226	7.02598	6.48703	7.0454	8.60831	8.21671	BTH_RS16015	BTH_I0748	DUF962 domain-containing protein
23	4	78.5066	101.813	88.3042	200.858	178.322	93.3492	95.744	113.126	115.211	118.368	BTH_RS34705	BTH_I2831	hypothetical protein
24	4	10.2959	18.6062	15.7517	21.6902	32.3648	14.1159	18.4871	14.1151	20.4754	20.3887	BTH_RS34475	---	hypothetical protein
25	4	3.73841	10.1813	4.10717	13.7339	20.4327	5.49113	1.91488	3.53519	9.21687	11.2731	BTH_RS34355	---	hypothetical protein
26	4	38.024	29.0523	43.4114	106.494	187.162	32.2947	23.2529	39.5439	43.0833	87.5694	BTH_RS23850	BTH_I2286	hypothetical protein
27	4	42.6423	33.2943	38.5684	126.082	280.024	36.6503	21.0023	40.3939	40.2986	95.2008	BTH_RS23840	BTH_I2284	DUF2975 domain-containing protein
28	4	29.6754	25.843	27.2046	89.7739	180.463	20.079	14.5219	15.7224	23.9739	82.2487	BTH_RS08875	BTH_II1734	fumarylacetoacetate hydrolase family protein
29	4	21.8911	23.9006	23.0163	65.7933	164.352	16.4013	14.7436	17.4526	21.5482	69.5313	BTH_RS08870	BTH_II1733	5-carboxymethyl-2-hydroxymuconate semialdehyde dehydrogenase
30	4	8.3135	7.48825	9.04238	25.3269	54.8919	5.91003	3.38658	7.67436	7.26355	22.5384	BTH_RS08880	BTH_II1735	fumarylacetoacetate hydrolase family protein
31	4	56.8789	65.4225	52.3699	142.828	304.882	35.3892	22.9782	45.8383	56.7337	120.937	BTH_RS23845	BTH_I2285	helix-turn-helix transcriptional regulator
32	4	99.9164	128.671	92.1048	304.448	565.574	75.0742	73.4204	68.295	113.756	242.886	BTH_RS09180	BTH_II1791	efflux RND transporter periplasmic adaptor subunit
33	4	58.6534	90.8639	64.4041	194.703	386.064	41.6975	51.6313	45.6273	67.1573	146.297	BTH_RS09185	BTH_II1792	macrolide ABC transporter ATP-binding protein/permease MacB
34	4	74.4513	92.2939	70.9241	182.329	338.632	47.9538	55.7226	47.2387	61.5343	149.706	BTH_RS09190	BTH_II1793	efflux transporter outer membrane subunit
35	4	22.3256	37.9959	21.3938	79.1326	164.01	16.2062	15.0492	14.4179	35.0608	59.6454	BTH_RS33410	BTH_II1795	DUF2236 domain-containing protein
36	4	75.2522	101.87	49.9761	451.209	831.195	69.4177	42.6841	46.616	93.4311	302.557	BTH_RS08885	BTH_II1736	homoprotocatechuate degradation operon regulator HpaR
37	4	62.0851	83.0954	62.6624	202.898	337.362	49.0172	40.2704	37.3388	85.5802	140.157	BTH_RS09195	BTH_II1794	TetR family transcriptional regulator
38	4	7.78176	11.3228	17.6249	29.0111	58.185	6.1011	8.78344	10.1455	11.0805	22.0315	BTH_RS33415	BTH_II1796	AMP-binding protein
39	4	25.5327	33.0949	31.9575	66.0277	233.227	21.1625	17.8554	19.1748	33.9157	91.1982	BTH_RS08860	BTH_II1731	5-carboxymethyl-2-hydroxymuconate Delta-isomerase
40	4	18.0645	20.8126	20.2139	49.1727	150.601	13.6754	13.1628	15.6476	16.8907	65.8832	BTH_RS08865	BTH_II1732	3,4-dihydroxyphenylacetate 2,3-dioxygenase
41	4	4.0873	3.91671	4.63919	5.53282	27.0022	1.74913	3.12928	4.23037	1.90465	11.1618	BTH_RS08850	BTH_II1729	4-hydroxy-2-oxoheptanedioate aldolase
42	4	20.1651	22.5385	19.4329	30.2509	136.075	13.536	14.4098	18.3676	16.437	54.8232	BTH_RS08855	BTH_II1730	2-oxo-hepta-3-ene-1,7-dioic acid hydratase
43	4	2.30339	3.14403	0	10.5531	25.098	8.99705	9.42205	10.8796	8.49955	3.47335	BTH_RS05790	BTH_II1128	hypothetical protein
44	5	72.2068	110.289	112.029	284.073	284.638	25.4335	20.48	36.5391	22.8089	38.4486	BTH_RS19930	BTH_I1515	hypothetical protein
45	5	15.135	20.5065	20.3316	45.7807	39.9729	8.63519	6.62886	10.8014	6.82105	10.8393	BTH_RS19935	BTH_I1516	quinone oxidoreductase
46	5	82.4766	134.071	98.815	203.31	272.663	64.2531	82.8015	82.7123	79.2472	112.952	BTH_RS21215	BTH_I1766	bacteriohopanetetrol glucosamine biosynthesis glycosyltransferase HpnI
47	5	48.2808	70.1286	54.5864	106.578	137.759	37.3223	38.2935	43.1987	37.9619	50.4098	BTH_RS21230	BTH_I1769	flippase-like domain-containing protein
48	5	122.286	187.605	143.122	265.489	295.321	84.6896	118.638	113.706	92.2147	138.133	BTH_RS21225	BTH_I1768	hopanoid biosynthesis-associated protein HpnK
49	5	390.424	647.312	435.136	939.216	1029.55	320.362	384.719	317.448	398.149	439.793	BTH_RS21220	BTH_I1767	hopanoid biosynthesis associated radical SAM protein HpnJ
50	5	40.8374	74.5586	42.1573	146.282	154.483	11.4136	16.7377	15.0377	16.2476	35.5093	BTH_RS26880	BTH_I2880	aspartyl protease family protein
51	5	15.7763	23.6404	20.1291	34.6598	35.2151	11.8957	11.8804	12.1867	16.7261	16.9819	BTH_RS07875	BTH_II1542	DsbA family protein
52	5	9.48899	12.251	10.9228	23.8056	25.8127	6.02541	6.53441	6.67499	9.63072	13.5278	BTH_RS08910	BTH_II1741	LLM class flavin-dependent oxidoreductase
53	5	4.55947	6.40089	5.40094	8.7502	7.85578	2.95234	4.09338	5.18885	3.98925	4.09794	BTH_RS19450	BTH_I1424	MFS transporter
54	5	154.277	225.913	119.616	406.891	254.727	10.5602	12.5877	8.42361	12.1143	8.87109	BTH_RS04720	BTH_II0912	hypothetical protein
55	5	35.7109	48.3464	30.992	71.8373	49.3995	21.4059	19.77	15.3528	17.7005	17.2704	BTH_RS04715	BTH_II0911	DUF2891 domain-containing protein
56	5	868.468	1279.56	564.467	2098.68	1357.62	387.748	320.102	196.049	326.132	307.642	BTH_RS07885	BTH_II1544	flagellar filament capping protein FliD
57	5	42.3693	84.0263	57.9475	141.316	96.533	26.8043	37.9973	37.0163	32.9031	26.743	BTH_RS02650	BTH_II0509	CPBP family intramembrane metalloprotease
58	5	202.745	307.102	196.994	499.918	467.413	40.8365	54.5922	45.5322	49.7666	106.816	BTH_RS07435	BTH_II1450	PenI family class A extended-spectrum beta-lactamase
59	5	49.6377	92.1418	51.7231	131.985	103.567	23.7533	27.1006	21.7469	25.4234	33.4067	BTH_RS07425	BTH_II1449	LysR family transcriptional regulator
60	5	44.3962	76.9539	44.0543	142.971	100.474	16.2641	19.3528	18.1653	21.9866	20.3798	BTH_RS19455	BTH_I1425	glycerophosphodiester phosphodiesterase
61	5	9.28031	16.9219	10.8301	31.3777	25.6103	4.42966	6.95817	4.21226	4.58196	4.95442	BTH_RS10645	BTH_II2082	hypothetical protein
62	5	21.1603	41.9854	27.158	100.006	80.3183	5.27643	5.99754	6.60105	6.40066	9.60033	BTH_RS10650	BTH_II2083	acyl-CoA dehydrogenase family protein
63	5	102.5	296.73	146.03	677.793	503.691	3.57269	4.81437	2.54778	5.72694	4.51299	BTH_RS11755	BTH_II2292	hypothetical protein
64	5	25.2198	49.0233	30.9824	89.3843	72.9763	7.63781	7.39197	8.92063	6.6997	8.1406	BTH_RS11745	BTH_II2290	MipA/OmpV family protein
65	5	27.8509	60.2453	29.1134	81.7753	40.9958	12.908	17.9301	16.1742	17.5843	17.1286	BTH_RS07880	BTH_II1543	LysR family transcriptional regulator
66	5	12.9046	19.3011	13.515	20.1436	28.4455	2.14295	4.22641	3.52759	2.94793	3.43578	BTH_RS11740	BTH_II2289	DUF3175 domain-containing protein
